# Supplementary material for: X-Ray-Based 3D Histopathology of the Kidney Using Cryogenic Contrast-Enhanced MicroCT
Source: Int J Biomed Imaging. 2024 Apr 9;2024:3924036. doi: 10.1155/2024/3924036 (PMC11022514; doi:10.1155/2024/3924036)
Supplement: Supplementary Materials — Supplementary Figure 1: medullary tubule analysis. Supplementary Figure 2: normalized overview CECT slices of kidneys stained with the Lugol PBS or B-Lugol. Supplementary Figure 3: effect of freezing using isopentane at -78°C on the volume of the kidneys. Supplementary Figure 4: qualitative validation of cryo-CECT imaging by comparison to classical 2D histology. Supplementary Figure 5: the enhanced visualization of freezing on an unstained kidney. Supplementary Figure 6: quantitative results of the structural characterization of the glomeruli and Bowman's capsules. Supplementary Figure 7: representative cryo-CECT slices for control and trauma groups in the TRAKI model. Supplementary Figure 8: NGAL in urine after trauma. Supplementary Figure 9: immunohistochemistry performed on kidneys that underwent cryo-CECT imaging (Hf-WD POM staining and freezing using isopentane at –78°C). Supplementary Figure 10: the tissue shrinkage induced by dehydration and paraffin embedding as preparation for classical 2D histology. Supplementary Video 1: 3D rendering of the kidney's vasculature and two individual nephrons. Supplementary Video 2: 3D rendering of several nephrons. [file 3924036.f1.zip]

Archive with 3 entries (3 files):
- Revised Supplementary Figures and Videos - Kidney cryo-CECT (1).docx
- Supplementary video 1 - revised.mp4
- Supplementary video 2 - revised.mp4
